# Supplementary material for: Molecular Mechanisms of Aspartame-Induced Kidney Renal Papillary Cell Carcinoma Revealed by Network Toxicology and Molecular Docking Techniques
Source: Int J Mol Sci. 2025 Dec 21;27(1):77. doi: 10.3390/ijms27010077 (PMC12786111; doi:10.3390/ijms27010077)
Supplement: Supplementary file 1 [file ijms-27-00077-s001.zip]

Archive with 1 entries (1 files):
- ijms-4047103-supplementary.xlsx
