# Supplementary material for: Molecular Mechanisms of Aspartame-Induced Kidney Renal Papillary Cell Carcinoma Revealed by Network Toxicology and Molecular Docking Techniques
Source: Int J Mol Sci. 2025 Dec 21;27(1):77. doi: 10.3390/ijms27010077 (PMC12786111; doi:10.3390/ijms27010077)
Supplement: Supplementary file 1 [file ijms-27-00077-s001.zip › ijms-4047103-supplementary.xlsx]

## Sheet: Sheet1
Compound(ChEMBL+SEA+SwissTargetPrediction)	Disease(CTD+GeneCards+OMIM)	Differential Genes(TCGA)	interGenes	Significant Correlation Genes(uniCox)	Core genes(multiCox)	Core genes(coef)
ABCBB	SOD2	UMOD	NPPA	NPR3	APLNR	-0.28506
TS1R3	TP53	MFSD4A	NPR3	APLNR	CYP2C19	0.245095
TS1R1	IL6	GGACT	APLNR	BRCA1	EDNRA	0.576315
SO1B3	MTOR	CALB1	BMP1	CTSD	KLK5	0.149244
GEMI	PTGS2	EGF	BRCA1	CBX7	F2R	0.375059
TS1R2	BIRC5	GP2	CASP1	CCNA2	RAD51	0.402927
S22A8	APAF1	CRHBP	CASP4	CCR3	TLR2	-0.188273
T2R31	TNFSF10	DDN	CTSC	CYP2C19	AURKA	0.378101
SETD7	ALAD	APOC1	CTSD	SLC1A3
KDM4A	HSPD1	BBC3	CTSE	EDNRA
HDAC6	SLC2A1	EMCN	CTSK	FOLH1
PPARG	ERBB2	HK2	CTSV	KLK5
TSHR	GSTP1	PTGER1	CTSS	KLK7
S22A6	KRT8	DDB2	CPA3	F2R
S22AB	HSPB1	SLC26A4	CBX7	RAD51
SO1B1	GSTM1	TNFRSF10B	CCKAR	REN
SLC1A5	RELA	HAMP	CCNA2	TLR2
ACE2	CTSD	SPTB	CCR3	PLAT
ACE	PTEN	MYLK3	CYP2C19	PLAU
CHRND	OGG1	SEMA3G	SLC1A3	AVPR1A
ADRM1	ALOX5	RNF212B	EDNRA	NOS3
AGTR2	FLT1	RHBDF2	ESRRB	AURKA
PAM	ALDH1A1	TREM2	FOLH1	ITGA2
RNPEP	GSTT1	TNFSF9	CCKBR
ENPEP	AHNAK	SLC34A3	HGFAC
LAP3	ANXA4	CEL	HLA-A
ANPEP	DAPK1	TEK	IL2RA
NPPA	SFRP2	ACP3	KLK4
NPR3	KEAP1	MT1H	KLK5
APH1A	PAK1	PODXL	KLK7
APH1B	MET	ST6GALNAC3	MDM2
APLNR	CTSB	ATP12A	MMP11
ATG4B	BCHE	GPRIN1	MMP12
BACE1	EEF2	MRPS6	MMP13
BIRC2	CAPG	SLC5A3	MMP14
BIRC3	IL4R	LRRC20	MMP17
BMP1	HSPA9	WNT8B	MMP7
BRCA1	BTG3	RANBP3L	MMP8
BRS3	CASP2	ESRRB	MMP9
C3AR1	IL13	PROX1	MC1R
CACNA1B	CRYAB	AHNAK2	MME
CA14	TAGLN2	MT1G	F2R
CA2	LDHB	CCNI2	PTGER4
CAPN1	PDHB	CLIC5	PLG
CAPN2	HNF1A	HEPACAM2	PSMA1
CASP1	SCARB1	GPR182	PSMB8
CASP4	ACHE	CDKN2A	PSMB9
CASP3	EPAS1	BAX	RAD51
CASP5	PIK3CA	TMSB10	REN
CASP8	PGK1	WNK4	TGM2
CASP7	APRT	ITGAX	F2
CASP6	LRRK2	MUC6	TLR2
CASP9	SLC5A3	FECH	PLAT
CASP10	PBRM1	FRG2C	TYR
CTSB	BIRC7	CCL18	PLAU
CTSC	SYNE2	SFXN2	AVPR1A
CTSD	FLCN	FLRT1	PTGS2
CTSE	PIDD1	WNT9B	NOS3
CTSF	YIPF3	SIAH3	AURKA
CTSG	BAP1	PSORS1C1	ITGA2
CTSH	NDRG1	TMEM178A	RXRA
CTSK	BSG	SLC14A2
CTSL	GRB7	RBP2
CTSV	VHL	TNFAIP6
CTSS	PEBP1	SDS
CPA1	ACY1	ATP8B3
CPA3	NAV3	MUC12
CPB2	ADIPOQ	AFM
CPB1	PDXDC1	OLFM3
CBX2	CPQ	EDA2R
CBX4	TGM2	CHIT1
CBX6	IFNA2	CLCNKA
CBX5	RYR1	MELK
CBX7	CRADD	HS3ST2
CBX8	MLLT10	SLFN13
CCKAR	FAM111B	DNASE1
CCNA2	ELOC	KCNJ10
CCND1	PRCC	HTRA4
CCR3	HNF1B	CREB5
CDK2	GJB1	CHRNA1
CDY1;	INPP4B	PLPPR5
CDY1B	RPL14	RASL11B
CDYL2	ALOX12B	ASPHD1
CDYL	AKAP13	CPNE6
CELA1	KDM5C	RERGL
CMA1	M6PR	MTURN
CYP26A1	UNC5C	SIGLEC8
CYP2D6	L1CAM	ALB
CYP2C19	KRT7	HSPA2
CYP51A1	HARS1	ALOX15B
CAPNS1	KCNMA1	STAC3
CSK	NLRP12	JAM2
CTRB1	SETD2	PAQR9
CTRC	PNKD	PTPRB
CTRL	NF2	BHLHE41
DLG4	CRABP1	ADGRF3
DNPEP	MITF	SH2D5
DPP7	IL6R	E2F1
DPP4	TFE3	CYFIP2
DPP8	VMO1	NOL3
SLC1A3	TSC1	ADORA3
SLC1A2	POMC	PRR7
SLC1A1	RNF139	TPK1
ECE1	TET2	TEDC2
EDNRA	CNN2	SPATA12
TMPRSS15	FPGT	SEZ6L2
ERAP1	CUL7	ANKRD46
EPOR	DNHD1	UCN
ERAP2	SPTBN4	CNTN6
ESRRB	SHANK1	FAM151A
F10	PKD1	DAGLB
F11	ATM	ATP1B2
F7	PKHD1	AQP6
FCER2	RET	ATP6V1C2
FDFT1	BRAF	ESRRG
FFAR1	BRCA1	PKMYT1
FKBP5	EGFR	LBX2
FNTA	CHEK2	NES
FNTB	FH	GRM1
FOLH1	MSH2	CPNE7
FPR1	MSH6	GINS2
FPR2	BRCA2	EHD3
FURIN	PALB2	ARHGAP22
GALR1	WT1	MET
CCKBR	TSC2	IDI1
GHSR	CTNNB1	FDXR
GLUL	MLH1	NFASC
SLC2A4	PTCH1	PDE2A
GNPAT	PKD2	KCNV1
GPR139	KRAS	CDT1
GPR142	C11orf65	AEN
GPR88	CDH1	SYP
GRB2	CDKN2A	CD70
GRIA1	AKT1	CYBC1
GRIK3	PAX2	NR1I3
GRM6	CCND1	ST8SIA6
GSTM1	PMS2	PLA2G7
GSTO1	GATA3	MYOZ2
GSTP1	BRIP1	GADL1
HDAC8	MUC1	EZH2
HPN	CEP290	PLAT
HGFAC	TERT	ODF3B
HLA-A	ACE	TMEM174
HMGCR	KIT	VIM
HPGDS	HRAS	CHEK2
EPHX2	FGFR3	TMC1
IDE	JAK3	SLC9A3
NFKBIA	UMOD	DNAJC5B
IL1B	SDHB	NUGGC
IL2RA	MYC	LBHD2
IMPDH1	TGFB1	IKBIP
ITGA2B	REN	KIF26A
ITGA4	NOTCH2	TAPBP
ITGAV	BARD1	HSPA12B
ITGB1	STK11	DNM1
ITGB3	APC	ARMH4
ITGB7	EPCAM	WDFY2
KCNA5	RB1	PHLDA3
KDM1A	TNF	ACADSB
KDM4E	STAT3	RNF150
KEAP1	EGF	SLC28A2
KIF11	RPGRIP1L	B3GNTL1
KLK1	VEGFA	ALAD
KLK2	TUG1	TBC1D13
KLK3	NPHP3	HCRTR2
KLK4	SMARCB1	OSCAR
KLK5	NRAS	RNF149
KLK7	BCL2	MNX1
KLK8	SMAD4	S100A11
KLKB1	NPHP1	PTGFRN
KYNU	HIF1A	ANXA1
SLC7A5	AGT	MUC3A
LNPEP	EYA1	PLCG2
LCK	NOTCH1	IGFN1
LGMN	ADA	GNA14
LTA4H	CDKN1B	CD276
LOXL2	ALK	ITPKB
LY96	IFNG	SOST
METAP1	TGFBR2	CDC45
METAP2	SMARCA4	SPON2
MBOAT4	ESR1	CNNM2
MC3R	CDC73	CCDC88B
MC4R	DICER1	FBP1
MDM4	FGFR1	MYBL2
MDM2	FGFR2	RHEX
MMEL1	FAS	ERVMER34-1
MMP10	CC2D2A	GJA3
MMP11	SDHD	INSRR
MMP12	KDR	RHBDF1
MMP13	CDKN1A	SFRP1
MMP14	CTLA4	SLC15A4
MMP16	SRC	AGXT
MMP17	TMEM67	SLC9A3R2
MMP1	NEK8	LTBR
MMP2	NKX2-1	CDC6
MMP3	MKS1	DLGAP2
MMP7	SDHC	ADGRV1
MMP8	AGTR1	JPH4
MMP9	NF1	YBX3
MC1R	ATP6V1B1	ALOX5
MTNR1B	GPC3	HEATR6
NAAA	PAX8	TNFRSF12A
NAALAD2	NPHS1	GCH1
PCSK1	NPHP4	MLKL
MME	NTRK1	SLC12A1
NCSTN	CASP8	ENO2
TACR1	CD274	ADRB1
TACR2	IL2	TUBB3
TACR3	COL4A4	NOS1
NMBR	PPARG	SERPINE2
NMUR1	INS	WNK1
NMUR2	MEN1	LRRC55
NOD2	IL10	AURKB
NPFFR1	CDK4	SYT12
NPFFR2	GANAB	PLA2R1
NPY1R	EP300	HSPB7
NPY4R	PIK3CG	PRAM1
OPRD1	BAX	HPCA
OPRK1	PDGFRA	PSMB8
OPRM1	CXCR4	USHBP1
OPRL1	AHI1	TIMP1
P2RX1	ARID1A	RIN1
P2RX4	MDM2	PXDN
PADI1	OFD1	RIMKLA
PADI2	COL4A3	DNASE1L3
PADI4	CASR	MGAT4B
PADI3	MME	APBB1IP
PARP10	CFH	SYCE1L
F2R	NPHS2	BMP1
F2RL1	FASLG	COLGALT1
PARP3	NBN	TPPP2
PCSK5	IGF1R	CA9
PRCP	MYH9	TRIM9
PCSK6	COL4A5	PIMREG
PTGER4	BMP4	SEL1L3
PSENEN	AQP2	UBE2I
PGA5	CD44	ANXA2
PGC	NFE2L2	TIMP3
PEPD	ALB	TROAP
PIN1	PTCH2	GPAT3
PLG	RAF1	PLCD3
PPARA	CLDN16	GPX1
CTSA	PDCD1	BRSK1
PPM1B	AR	STX4
PROC	SMO	CAMK2A
PSMC6	CREBBP	VSTM2L
PSMC1	B2M	UHRF1
PSMC3	SUFU	CALCA
PSMC4	PIK3R1	ABCA12
PSMC2	JAG1	AFAP1L2
PRSS8	MAP2K1	TYMP
PSMC5	PCNA	PLOD3
PSMA1	EPO	SCARB1
PSMA3	BICC1	OAS1
PSMA2	MAPK1	LILRB4
PSMA5	STAT1	IGDCC3
PSMA6	INVS	DOC2A
PSMA4	SIX1	SELENBP1
PSMA7	GNAS	DUSP9
NPEPPS	ITCH	TNNI3
PSMB11	HGF	TNFAIP8
PSMB10	VIM	HADH
PSMB1	SDHA	MCU
PSMB2	ACTN4	SLC2A12
PSMB3	SLC49A4	ASB15
PSMB4	TP63	ASS1
PSMB5	CASP3	TMEM163
PSMB6	PBX1	C4orf54
PSMB7	LRP5	TRPV5
PSMB8	FN1	AXIN1
PSMB9	CRB2	LRRC28
PSMD11	CXCL8	PLEKHN1
PSMD12	FGF2	SMIM5
PSMD13	IL1B	MAGI3
PSMD14	SPP1	HSPB8
PSMA8	HNF4A	FBXO21
PSMD1	FOXP3	CHFR
PSMD2	PIK3CD	NELL1
PSMD3	ABCB1	RAB42
PSMD4	KMT2D	FGF1
PSMD6	IDH1	RGS1
PSMD8	ITGB1	WLS
PSMD7	INF2	RDM1
PSEN1	VDR	CLDN16
PSEN2	IGF2	NME1
PTPN1	GDNF	EME1
PTPN2	KRT20	CORO6
PTPRA	APOL1	C10orf71
PTPRB	ERBB4	THOC6
PYGL	CUBN	SPC24
QRFPR	PDGFRB	CFAP20DC
RAD51	NFKB1	C1RL
HRAS	JUN	AQP3
REN	SDCCAG8	EPM2A
SLC15A1	SLC12A3	IGFBP6
SLC15A2	CDKN2B	GALNT5
SCN4A	HBB	IGFBP5
SEM1	FBXW7	RNF217
ST3GAL1	POLE	ASF1B
SIRT1	ICAM1	CDHR1
SIRT2	POLD1	RCN1
SIRT3	MUTYH	CRYAB
SPPL2A	IL2RA	ADAMTSL1
SRC	SALL1	E2F2
ST14	LMX1B	AP003071.5
STAT6	MMP9	GPBAR1
LARS1	EZH2	ARHGAP27
YARS1	PTPN11	COL23A1
TAAR1	TMEM216	TMEM43
TGM2	C3	ITGAD
F2	FHIT	TIE1
TLR2	IGF1	NR2C2AP
TMPRSS11D	UPK3A	NR3C2
TMPRSS6	LAMB2	PDZD2
PLAT	SLC12A1	SREBF2
TPH1	SMARCAL1	TBC1D24
TXNRD1	AXIN2	PPP1R9B
PRSS1	DNMT3A	MTTP
TPSAB1	CCL2	CENPH
TAS1R1	COL4A1	SRCIN1
TAS1R3	JAK2	UBE2C
TYR	WNT4	POGLUT2
PLAU	CD40	SUSD2
AVPR1A	GLA	PCK2
AVPR1B	CDK6	CD63
SLC18A2	NTRK3	BIRC7
WDR5	FANCD2	ARHGEF15
XIAP	CD2AP	KCTD13
XPNPEP1	PLCE1	XPNPEP2
XPNPEP2	FANCC	TCEAL6
PTGS2	MMP2	BCO2
YARS	SCARB2	TCF21
RRM1	ATR	CTSV
CALCRL	PRKAR1A	RPL22L1
SLC5A1	VPS33B	CCND2
MAPKAPK2	IL4	SLC43A2
BACE2	WNT9B	HS6ST1
HDAC1	CFTR	PTPN4
PDYN	NLRP3	SNAP25
NOS3	RAD51	REEP4
AURKA	FANCA	PCDH9
KDM4C	NFKBIA	CATSPER1
KDM5A	PTPRC	H2AW
PPIA	HLA-DRB1	DLX4
ITGA5	TNFRSF10B	PKD2L1
HLA-DRB1	CRP	TENM2
KDM5C	PECAM1	LGI2
KDM4B	BUB1B	ABCA4
KDM5B	MAPK8	FANCA
S1PR5	NCAM1	SLC34A1
EPHA2	CHEK1	CLEC5A
ITGA2	CD40LG	LRRC46
PIM1	THBD	PRX
PIM2	GREM1	EFHD1
ROCK2	BMP7	ALDH6A1
TDP1	KRT19	ANKRD13B
RXRA	SOX2	MPPED2
SLC6A3	RAD51C	CORO1C
	VCAM1	NPHS1
	AKT3	NEIL3
	GLIS2	NUP85
	CD8A	OTOA
	ABL1	DNASE2B
	TGFA	CELSR3
	GATA2	MPV17
	BLM	LIMK1
	CA9	PRDM16
	HPRT1	TRAIP
	CFI	SMIM38
	CDKN1C	CEP55
	TRPC6	IQGAP3
	DNMT1	SCTR
	SIX2	AK3
	ASPSCR1	KLHL15
	GREB1L	SPAG4
	KITLG	APOBEC3C
	MUC16	HMGB3
	RASSF1	SRARP
	WDR19	ADCY4
	SEC63	CYP2B6
	FREM2	HRH1
	CLCNKB	SCEL
	SHH	ATP1A2
	DNAJB11	MAP7D3
	LRP2	HPSE2
	PRKCSH	CLCNKB
	AQP1	CRACR2A
	MSH3	MYOM1
	AURKA	CYBA
	SOX9	FAM222A
	FOXO1	CASR
	HLA-B	FAAP24
	XIAP	TSPAN7
	ZNF609	TMTC1
	RHOA	BIRC5
	ENO2	UNCX
	CAV1	KCNJ4
	AXL	EEF1A2
	ERCC2	SCUBE3
	CALCA	FAM111B
	SIX5	VSTM2A
	IDH2	RFC2
	ENG	ROBO4
	ERBB3	PRMT9
	TFEB	CNTN1
	AVPR2	PAQR4
	RAD50	HJURP
	SEC61A1	TFPI2
	PGR	HGFAC
	CTNNA1	MCUB
	TFAP2A	TMEM140
	ETV6	DYRK2
	CD46	MCM10
	BMPR1A	TOP2A
	SOX17	SPTBN2
	TLR4	SULT1C4
	FRAS1	CDC14A
	NOS3	CENPA
	PARP1	ARHGEF39
	S100B	MPP7
	CEACAM5	PROZ
	EDN1	SYN3
	DGKE	SH3GL3
	IFNA1	LRRC37B
	SDHAF2	ARL6IP5
	TTC21B	RASGEF1C
	AGO2	CYP8B1
	ACTB	BUB1
	MKI67	KIF18B
	CDK2	CXCL16
	ITGAM	SLC37A2
	RARB	LIN52
	CDC42	ZMYND15
	ATRX	SLC8A1
	EGLN3	CORO7
	HMOX1	TMIGD3
	TMEM127	RNASET2
	RUNX1	MMP11
	PIK3CB	ALDOB
	PTH	NRIP2
	CD34	MMRN2
	LMNA	PRKCE
	BCL2L1	GHR
	SMAD3	TMEM270
	PTK2	SSBP3
	APOA1	UPP2
	FBN1	HSF4
	LGALS3	KCNE1B
	IRF1	SLC25A25
	MMP1	SSUH2
	ROBO2	LCN2
	AKT2	MEAK7
	MRE11	ARC
	MYCN	PLD2
	CXCL12	AMFR
	CYP24A1	NUDT1
	MLH3	TPX2
	RASA1	MRGPRF
	HLA-A	ADCY2
	VEGFC	CABYR
	FLT3	LRRN4
	IQCB1	DTL
	BCL10	SULT4A1
	NTRK2	SCG5
	ITGA3	NHLRC4
	LCN2	ZFYVE9
	SYP	PDLIM2
	ERCC4	CCDC78
	SALL4	GALNT15
	LEP	TMEM54
	AMACR	IGSF6
	SERPINE1	SPHK1
	DZIP1L	ARL15
	MYO1E	TREML1
	SOCS1	CD300LF
	ABCC1	PNPLA1
	KRT5	TMEM74B
	TGFBR1	GPC2
	CUL3	PLK1
	CNNM2	AC009779.3
	TYMP	GDAP1L1
	MAPK14	NEURL1
	PRKDC	NKD1
	VIPAS39	TRAPPC3L
	ACTA2	TCF24
	CBS	RAP2B
	IFT172	CLMN
	CR2	FBXL19
	TG	MAN1A1
	SMAD2	CA8
	CHGA	ANKRD18B
	SLC34A1	STARD8
	INSR	GOLGA7B
	AXIN1	TTC36
	YAP1	CTSC
	FGF23	SH3YL1
	TFRC	IDNK
	CD55	HOXA3
	NOS2	GPIHBP1
	TGFB2	SLC36A2
	TNFRSF1A	C3
	ANKS6	ZNF385A
	CST3	CLDN14
	GFRA1	BCAM
	XDH	TRAF2
	XRCC1	BIVM
	PRKN	IGSF10
	MAPK3	CLEC3B
	BLACAT1	GMIP
	FANCL	RAB7B
	NPPA	GJA5
	RAC1	TRPM8
	NRG1	FHL1
	GNA11	RCAN1
	SFPQ	LDLR
	CCN2	MYBPH
	POU5F1	FMO5
	PLAU	CCNA2
	BCL6	LRRK2
	ROBO1	MYCT1
	SP1	F11
	ITGB2	TMEM238L
	GAPDH	MRO
	MCL1	ORAI3
	CD36	PFN1
	GLI1	ERG
	APOE	DONSON
	TTR	TYMS
	WWOX	PIGH
	ABCG2	LNX1
	FOXE1	SNX18
	CTNS	TNIK
	SOD1	USP46
	PODXL	MTFR2
	CDH2	FAM217A
	FXYD2	TBX15
	SLC17A5	FBLN7
	TF	MUC15
	BCOR	TWF2
	G6PD	RIMS2
	FLNA	SCUBE1
	CBL	PLG
	WRN	GPC3
	GLI3	PEPD
	PDGFB	ADAMTS14
	MST1R	TMPRSS6
	MTHFR	SLC45A1
	NPM1	STMN3
	CFB	DTNA
	TSHR	TRABD2A
	IL18	MVP
	KDM6A	ACSM1
	ACTG1	TACC1
	CDK1	POLQ
	BMP6	PCLAF
	SERPINA1	LY86
	RRM2B	PTTG1
	ZNF423	FCHSD1
	TP73	GPC5
	HMGB1	VAT1
	FOXC1	SLC4A8
	FOXP1	RFC4
	COQ2	LPA
	TCF7L2	FAM184B
	DNMT3B	LPAR5
	SRGAP1	PIK3R6
	CSF2	KRT86
	CFHR5	TOM1L2
	CEP164	B4GALT5
	RARA	MESP2
	AVP	ABHD11
	ALG8	IFI27
	DHFR	PSORS1C2
	FLT4	ONECUT2
	PDPN	NOS3
	MYB	CYP27B1
	KL	ZC3HC1
	SLC26A4	ADGRF5
	HLA-G	CENPU
	GAS6	LIG1
	CASP9	NUAK2
	LRRC56	THEMIS2
	CDKN3	HRK
	POU3F3	LMO3
	FANCG	TBX3
	IGFBP3	TMEM178B
	NONO	LRRC70
	ANLN	CD34
	CD79A	DNAJC16
	CSF3	LDB2
	DIS3L2	CXCL5
	FANCE	RGS6
	TLR2	FFAR4
	TRAP1	POLE2
	PRKACA	KCNH8
	DPP4	SH3BP4
	IL1A	SFXN3
	FGF20	VMP1
	PAX6	BTN2A2
	KRT18	CHRNA6
	PRKCD	RAMP3
	LDHA	PTCHD4
	EPOR	PCARE
	LIG4	HOXD8
	PRKCA	DBNDD1
	KCNJ10	RGS17
	JAK1	NTN4
	CYCS	TSPAN2
	PROM1	TNS2
	RECQL4	SPATS2L
	CCNE1	CMTM3
	CCNA2	BTBD16
	GSK3B	SELP
	HDAC1	HMX2
	GJA1	NEK2
	ABCC2	RNASE2
	CEP83	DNAJB13
	ING1	AMACR
	VWF	TNFRSF1A
	SST	TYROBP
	PDX1	IL13RA2
	ROS1	CDC25C
	XPC	RGS20
	FANCM	MARCKS
	TIMP1	RAB6B
	HAVCR1	UPB1
	CLU	ENPP6
	NME1	SERPINH1
	IKBKB	C9orf116
	RAD51D	CDCA3
	BMP2	CTIF
	PLAUR	TMEM72
	FADD	FCGR3A
	AFP	PSMB9
	WNT5A	PYCARD
	CDH16	IFNAR2
	HSP90AA1	FCER1G
	MAX	DLGAP5
	CD28	CACNB3
	MMP14	SNX10
	TYR	C1QTNF6
	GATA1	EXOC3L2
	IL3	CST9
	KRT14	NARF
	CASP10	RAG2
	TNFSF11	WWC2
	CCL5	TTC39A
	GCK	SQOR
	DCDC2	AKIRIN1
	ESR2	HTR3A
	TCF3	TM4SF19
	THBS1	SSH2
	IL17A	PLCL1
	PDSS2	LAT2
	FCGR3A	SLC17A2
	CTSK	GAL3ST4
	RUNX2	HES6
	SLC2A2	AJM1
	ITGB4	FZD1
	STAT5B	BAZ1A
	ABCC8	SLC16A6
	FGFR4	KIAA1191
	CCR5	TMEM88
	PTHLH	APOBR
	CCND3	KCNK10
	BLK	SIRT7
	ANXA2	AQP2
	PKM	UBE2T
	ADAM17	GPR22
	SGK1	ARPC3
	NRIP1	ADRA2B
	CREB1	PNMA2
	CCND2	CREM
	KAT6B	CYREN
	FAN1	SLC43A1
	F2	CDK5RAP3
	CD247	VCAN
	HOGA1	TLN2
	ITGA6	OPHN1
	FOS	APBA2
	FOXO3	ZNF488
	EWSR1	KLHL33
	CHD7	TRIP13
	PLK1	EPHX2
	SNAI1	SLC25A33
	DES	FAM241A
	CSF1	PPP1R16B
	MAPK10	SLC4A9
	TYMS	FMNL2
	NDUFA13	SCNN1B
	CSF1R	LDB3
	PDCD1LG2	MPG
	XRCC3	CALHM5
	MGMT	TMEM164
	RPS6KB1	CENPK
	E2F1	TUBA1A
	FANCF	SIRPB1
	HFE	CLSPN
	CCNB1	SLC25A37
	CEACAM3	MCM7
	ERCC1	IKBKE
	ZEB2	CSF3R
	TRAF3	TUSC3
	GSN	MPZL1
	NR3C2	PARVG
	LDLR	HOXA1
	SHC1	SELE
	ACTC1	NRN1
	SIRT1	APBB2
	PARK7	NAT8L
	SMAD7	CHTF18
	BGLAP	KIAA1841
	HABP2	NCAPH
	SELE	TP53INP1
	NEUROD1	ZHX1
	SYK	DBT
	SNAI2	ASIP
	CDKN2C	KMT5C
	BRD4	TMEM44
	TRPM6	TYRO3
	ILK	ZNF331
	HMGA2	TRPM2
	DDR2	EPAS1
	CYP1A1	NUTF2
	TNFAIP3	HELT
	ERCC6	KRT8
	F3	C19orf81
	KCNJ11	CEACAM1
	SOX10	SIGLEC10
	TIMP3	NBL1
	CDK12	IL20RB
	SMARCA2	PRAME
	MMP3	PPP1R3G
	ITGB3	CD300A
	KANK1	HROB
	HLA-C	PTPN6
	KLF4	SACS
	PPM1D	TNS1
	CAT	ZYX
	BMI1	SLC14A1
	STAT5A	ADAMTS6
	XPA	B3GALT2
	ETS1	EMILIN2
	VTN	GPX8
	EZR	DRC7
	ENPP1	PANK1
	NUP107	KCTD19
	TEK	SSTR2
	TJP1	IRX2
	FANCI	CD151
	TIMP2	ORC6
	S100A1	ELF5
	NSD1	AKR1B10
	FOXF1	CYYR1
	SLIT2	GPX3
	MPO	CCDC74A
	LAMC2	KRT81
	TOP2A	GM2A
	CEACAM1	SLC7A8
	IL7	TRIM38
	JUP	GPM6A
	GLI2	C4orf48
	WNK1	NNMT
	MT-CYB	CDH17
	CDC25A	SLC4A1
	REST	PTPRH
	CXCR3	ABCC3
	NRP1	MXD3
	SCNN1G	METTL27
	TRB	RPS19
	IL1RN	BCL2A1
	PLG	RPS2
	CLTC	LRRC2
	IGF2R	AKR1C2
	CD3E	GSS
	NOTCH3	PGGHG
	PMS1	ARPC1B
	XRCC2	CMTM4
	TREX1	DHH
	ERCC3	HLA-A
	ZEB1	ACRBP
	ERCC5	EFNA3
	PLAT	FCGR1A
	TNFRSF11B	SLC26A7
	ELAVL1	TKFC
	CD59	STAG3
	MMP7	C13orf42
	FANCB	ASPDH
	KLRK1	ANLN
	PTK2B	SORD
	ADCY10	THRB
	DNAH8	TMEM204
	EGR1	GRM5
	GFAP	HAGHL
	TRIM28	CLDN1
	APOB	UNC5A
	GZMB	CYP4A22
	KDM1A	PPM1K
	THY1	POLG2
	MAP3K1	FABP6
	SLC4A2	BEAN1
	PRKAG2	PAQR6
	DOCK8	DTX2
	IL2RB	SYT14
	GATA4	SULT1B1
	MAP2K2	NR4A3
	ARID1B	GLTP
	CYP3A4	SYDE2
	CDH3	SEMA6D
	NPC1	XKR3
	RSPO1	ACSBG2
	ANXA5	TCN1
	ELN	GPR155
	FGF7	ABCB6
	NHERF1	TTPA
	CDX2	PRDM12
	MUC4	CAT
	CYP27B1	RRM2
	RXRA	CTSZ
	HSPG2	GALNT18
	IFI27	IL32
	KLF6	TNFAIP2
	SOS1	DAAM2
	RBM10	CSRP1
	CP	SLC1A3
	CCR7	DHRS9
	LYN	TRPA1
	CALB2	SMIM35
	CYLD	SLC9A4
	ARNT	PLCH1
	CEBPA	PHETA1
	CD80	NR4A2
	TNFRSF8	CLU
	LHCGR	OTOGL
	NR3C1	SLC7A11
	EPHA2	LAIR1
	TYK2	FOXD2
	SOX4	MYEOV
	IRS1	SOX13
	SLC34A3	TRAPPC1
	TWIST1	KIAA0930
	TRIM8	CASP4
	GNAQ	REN
	HSPA4	LTB4R
	GPI	HSD3B7
	EIF2AK3	NRBP2
	MINPP1	FAM184A
	STAT6	FAM110D
	SQSTM1	DUSP10
	COL1A1	FADS3
	SOX11	ZNF366
	CTNND1	SMARCA2
	TRAF3IP2	KIF20A
	TGFB3	KCNK13
	MIF	IL4R
	TINCR	MESP1
	ATP7B	RPS15A
	METTL3	GTF3A
	SLC9A3	TWNK
	FGF8	ENG
	DPYD	ASNS
	TNFRSF1B	ISG20
	CADM1	ITGA3
	DDR1	CYP4X1
	IGFBP2	PYGL
	ANGPT2	RAP1GAP
	HSD11B2	SFN
	CUL2	TPRG1L
	CYS1	KIAA0408
	SELP	PCDH12
	KIF1B	RPL38
	SHOC2	FAM189A1
	CRKL	NSUN5
	EDNRB	CDKN3
	FGF10	ADD3
	ACACA	BLVRA
	ABCC6	RCC1
	ABCC4	MICAL1
	MAPKBP1	TUBB4A
	NT5E	CPT1A
	RPS20	PPP1R14B
	GRB2	TRADD
	BAD	MDM2
	HDAC9	SEM1
	NFKB2	CASZ1
	CCNH	S1PR1
	CALR	MGAT5
	CXCL10	NEU1
	ANPEP	HRC
	AGER	MMP14
	ENO1	SMIM10L2B
	ITGA2	SOX17
	LHX1	CDCA7
	CEL	ARPC1A
	SLC19A1	SIGLEC9
	CXADR	FOXO1
	EPHB4	LYRM7
	ABCA1	NPAS2
	LEPR	SRGAP2B
	GPT	HPCAL4
	CDH5	NIPAL1
	CLDN7	NOS1AP
	GJB2	FCGR2B
	VCL	GSTM3
	HBA2	ARHGAP18
	CD82	KCNJ9
	ZMYM2	ESAM
	TNC	EMP3
	PNP	SLC45A4
	CD86	ACHE
	NFATC1	MYO1F
	SMARCE1	OXCT2
	GLIS3	SPHK2
	HSPA5	MDK
	G6PC1	UNC45B
	BCL2L11	WDR90
	CTTN	RUNX1T1
	KMT2C	ACSL6
	ETV4	MKI67
	CD151	TRPM6
	NCOA4	TP53I13
	ITGA5	TCF7L1
	EMP2	MME
	AIFM1	SOCS2
	ALG5	UGCG
	BUB1	HTATIP2
	SCAMP1	C1orf127
	XPO5	TBC1D9
	SLX4	ZMIZ2
	PPP2R1A	DNMBP
	EDNRA	SPI1
	NQO1	RPGRIP1L
	EIF4E	FOXM1
	PPARA	CDH6
	CFLAR	PATL2
	PRL	KRT18
	TRIM24	TPST2
	EGLN1	ARHGAP28
	ADM	DLL3
	FOXM1	ARHGEF17
	GATA6	LHFPL2
	CDH13	VSIG8
	CYBA	KNTC1
	HMMR	E2F7
	ACE2	KCNN2
	CDC25B	NRM
	ZIC3	SAP30
	AHR	RNPEPL1
	LYST	FBN3
	ASXL1	MFSD4B
	NPPB	FBLN5
	PDCD4	MYBL1
	MYLK	TMEM45B
	HBEGF	DNAJC11
	LIF	EREG
	CYP17A1	DNAH3
	HLA-DQB1	ZBTB21
	KLF11	LSM8
	PIEZO1	CA4
	GGT1	BCAN
	ITGAV	CNR1
	FGF1	CRLS1
	PTGS1	CCNB2
	UPK2	C1orf226
	HAMP	IGDCC4
	KANK2	FUT8
	CHUK	IFFO1
	SEMA3E	ADAMTSL2
	TBX1	TFR2
	CDC25C	RALYL
	ACP1	IBA57
	PRKD1	AGMAT
	AKR1B1	TFCP2L1
	SDC1	HSPB1
	KIF14	IL12RB2
	NEU1	DPCD
	CYP19A1	PPP1R12B
	MPL	LILRB3
	TINF2	DOK3
	HOXB13	TMEM61
	RAD51B	CAV2
	NANOG	NCOA7
	LIFR	CENPF
	AMBP	DOK1
	DKK1	MARCO
	BAK1	CCDC189
	WEE1	HS6ST3
	PRMT5	BCO1
	SPINT2	PLIN1
	PDK1	AGTR1
	PLCG1	FAS
	DLEC1	C7
	LIPA	THBS3
	GRP	PCDH19
	TTN	MS4A14
	TOP1	NOTCH4
	HDAC6	CLDN19
	FAH	ADH1B
	RIPK1	LRRTM2
	SKP2	LRRC45
	GPHN	STC1
	CYP1B1	LPL
	AURKB	SLC11A1
	ANGPT1	KIF14
	XPO1	RAD51
	APPL1	NR2F1
	CLDN1	MICALL2
	FSCN1	MYO1A
	GHRL	SELENOP
	IL11	MAST1
	MSN	EYA4
	HSPA1A	SOX7
	KRT17	CDKN1C
	PIM1	LMO2
	PRTN3	G6PC
	TLR3	ITGA8
	MB	KCNT2
	BDNF	PLXNA3
	NOX4	RGS12
	HDAC4	PYGM
	DMD	PBK
	TJP2	HS3ST3B1
	NEK1	CBX7
	MUC5AC	ZMYND10
	MC1R	TBXA2R
	AOPEP	WEE2
	SOCS3	TNNI2
	CLDN4	GAS1
	ALDH1A2	MEIS3
	GLB1	PCOLCE2
	GAST	LRRC36
	MAF	SLC25A42
	NUP133	GATA2
	ADAR	CRYAA
	PTH1R	LILRA2
	TNFRSF10A	NOVA2
	FAM13A	AGBL2
	CHD1L	HOXC11
	HP	MYOCOS
	ELANE	ERFL
	TKT	HBEGF
	S100A4	P3H4
	IL6ST	CDC42EP3
	PUM1	OPRD1
	HBA1	SLCO5A1
	SMPD1	IDUA
	BCAM	COL25A1
	POLG	LRRFIP2
	NGF	CST2
	LGALS1	SUSD5
	PIK3R2	SRRM3
	XRCC6	KREMEN2
	NEK9	GIMAP8
	PEX1	ANXA4
	ITPR1	TNNT1
	YY1	GCKR
	WNT1	ZNF280B
	RAD54L	PLAAT3
	LRP4	PYCR1
	BCS1L	SLC16A3
	IDO1	TRIB2
	NES	TACC3
	SFRP1	CCDC137
	RPL26	PLEKHA4
	SELL	DTD1
	ODC1	LHFPL5
	SRSF2	RAD51AP1
	ITGAL	ATP1A1
	DVL2	CYP4A11
	PAX4	SKA1
	PSCA	PCYOX1
	SAMHD1	ZNF710
	IL12B	KCNN3
	TMEM238L	GALNS
	TRPS1	FLT4
	SMARCC2	PALM2AKAP2
	CCDC66	SHOC1
	HMGCR	CASQ2
	TIGIT	C11orf16
	MSLN	CCM2L
	ALDOA	FAM169A
	TCF7	AICDA
	CKS1B	TRMT10A
	PXN	ADH1C
	AP2S1	LPGAT1
	WFS1	WFDC5
	ITGA4	SLC16A2
	DCN	TMEM159
	DNASE1L3	CHRNA4
	ARG1	SLC12A3
	TAP1	SEMA6A
	SEC23B	SOX8
	TCF4	UMODL1
	NR1H2	ZNF44
	TFF1	ETV7
	RPSA	C1QB
	MAP2K4	CBARP
	TRPV4	TGFBR3
	RUNX3	LRIT2
	FOXA2	AHR
	PON1	C7orf57
	FGF3	TMEM98
	MYH11	KMO
	COL3A1	ZNF521
	U2AF1	PIK3R5
	KAT5	FANCI
	MCAM	ASIC3
	ELOB	RAD54L
	CD9	CLGN
	ALCAM	NAP1L5
	FASN	LGALS1
	EIF4EBP1	CADM1
	KANK4	ABR
	ALPP	PIPOX
	RACK1	LGALS9
	PDPK1	NPIPB6
	RBX1	SLC52A1
	AREG	CMTM7
	DUSP6	ATP6V0A4
	MDM4	CLCF1
	EPHB2	KIF4A
	CEBPB	ETNK2
	RPL15	HRG
	ANXA1	CARHSP1
	MICA	PLCB2
	TUBB3	NTF3
	XRCC5	RNFT1
	SPARC	GAPT
	MUC6	PRKAA2
	SOX18	NCF1
	TPR	OR1L8
	DLL1	SNRPB
	TCIRG1	IDO2
	CD70	ANK2
	CDC20	DYNLT3
	PXDN	CDCA8
	PDGFA	CYB5A
	HLA-DQA1	BRPF3
	CCR1	KLF9
	POSTN	TLCD3B
	CTC1	CD200
	ROCK1	OVGP1
	CD14	DEPDC1
	CD24	ZBBX
	STAT2	FBXO41
	NUMA1	LRRC23
	MUC2	HK3
	LATS1	JAK3
	HDAC2	CENPM
	CYP27A1	PTGER4
	KLK3	DMGDH
	MDC1	CENPW
	IFNB1	AVPR1A
	LOX	SH2D3C
	RPS27A	TMEM213
	EDN3	PSMB10
	TNXB	RPS6KA6
	KCNN4	SIRPA
	BECN1	CD8B2
	LPL	ARG2
	LEF1	MFSD6L
	MGP	HPD
	EIF1AX	TKT
	IL5	MYOM2
	PSMB8	RNF175
	TNFSF13B	CARD9
	PTGER4	ATP6V1FNB
	VEGFD	CD300C
	KIZ	XKR4
	CEACAM6	KIAA0040
	RHEB	DGKI
	CD47	WFDC12
	FOLR1	SRGAP2C
	MTA1	TGFBR2
	CASP1	RDH12
	CHRM3	QRFPR
	NR5A1	ANGPTL1
	CCK	HAVCR1
	DVL1	OSBPL7
	UMPS	PRODH2
	RBP4	ACADM
	CD99	RBPMS
	TRIM33	THY1
	NTHL1	CLDN3
	DSP	CITED4
	GOLPH3	MTCP1
	NAPSA	NKAIN1
	NPY	NABP1
	NCOR2	LAPTM5
	XRCC4	RNFT2
	MMUT	CRYAA2
	CAMK2B	MSC
	NCOR1	CDC7
	ALDOB	CDR2
	COL7A1	FAM234B
	DIABLO	PPP1R35
	PTPN1	DDX11
	ELAC2	ACSF2
	VTCN1	GJD3
	GADD45A	SHROOM4
	SERPINB5	C10orf99
	MMP13	CD86
	CXCR2	LST1
	IGFBP1	GTSE1
	PIK3C2A	CHAC1
	PPARGC1A	ADGRL4
	MVP	NUF2
	FUS	BTK
	TAP2	LIPE
	THPO	HLA-B
	MAD1L1	FAM89B
	TXN	C15orf48
	FOXA1	ATP2A1
	LAMB3	HLA-G
	RBBP8	MILR1
	PML	DNM3
	PRKAA1	LAMA3
	SLPI	ARRB2
	MECP2	KAT2B
	HPSE	PIP
	TTC7A	FBXL8
	PSAP	OCIAD2
	PCM1	RNF213
	ADAM9	FRY
	GNRH1	RHEBL1
	APEX1	LRRC61
	MXI1	ST6GAL1
	PRKACB	SNCAIP
	FNIP1	AKR1D1
	CYP2D6	TMPRSS2
	PHEX	SKA3
	OCLN	SHBG
	KNG1	LPXN
	ALDH2	CADPS2
	PEX6	FAM180A
	CEP89	KDR
	TLR9	HOMER3
	MYO5B	TMEM145
	PHGDH	SEC61G
	F2R	UAP1
	HSPA8	RNF152
	PLA2R1	SUSD4
	PSEN1	SYT7
	EXT2	LRIT3
	SFN	NPHS2
	MPV17	S100A10
	CA12	FOLH1
	H2AX	ANKS3
	IGFBP6	LSP1
	TGIF1	CNPY3
	TRAF6	CSTA
	IGF2BP3	ASPM
	UGT1A1	CNFN
	TPO	LMX1B
	SSTR2	HASPIN
	TGFBI	NLGN1
	PHB1	ABCA3
	VCP	MTHFD1L
	IFT88	EIF4EBP3
	MED12	ART1
	FGF4	SHE
	CR1	ANO4
	ATP1A1	DPEP2
	PEX5	PDILT
	IGF2BP2	TRIM74
	KRT4	HSD11B2
	DHCR7	ITLN1
	RBPJ	NCAPG
	RAC2	XRCC2
	BCL3	GDNF
	MNX1	PID1
	MAD2L2	SLC35F6
	COL4A2	TRMT1
	HNRNPA2B1	RGS14
	TRIM27	KANK4
	LRP6	C1orf115
	DDIT3	LRRC10B
	AQP3	MECOM
	TGFBR3	AKR1C1
	LZTR1	NAGS
	RNASEL	KCTD4
	CD68	ST6GALNAC5
	IL1R1	SLC45A2
	GRN	CGNL1
	HES1	DGKB
	CHD4	SLC6A19
	ABCB11	ERP27
	MBL2	CFB
	IRAK1	SLC12A5
	ESM1	SEMA4A
	ACKR1	PI3
	UFC1	KIFC1
	LAMA3	TFAP2B
	MSR1	GPNMB
	SEPTIN9	PTPRO
	WNT3A	HS3ST1
	HK1	GAS2L3
	CD5	PEAR1
	CASP7	CCDC57
	REL	LILRB1
	CHL1	MTARC2
	NEUROG3	BNIPL
	GHR	UNC5C
	FLNB	SYTL4
	MECOM	MUC20
	COL18A1	PRKN
	KRT10	MEIS2
	PLA2G2A	BRCA1
	GCG	CDKL1
	GPX3	SNRPF
	DAXX	ADAMDEC1
	WIPF1	PSMA1
	LTF	FMN2
	MOK	DISC1
	DROSHA	NDRG2
	ERC1	CTH
	NGFR	BEST4
	CYP2A6	PDGFB
	WNT3	SRSF12
	PTPRJ	STON1
	ABCC3	ITGA9
	POT1	AOC3
	TRRAP	HSPA12A
	IGFBP5	WNT5A
	MAPT	TCTEX1D4
	NCOA3	GPR84
	ADAM10	SH3BGRL3
	PLEC	AURKA
	NEK2	ERCC6L
	ABCB4	DCSTAMP
	GDF15	RGPD3
	CXCL9	FMNL1
	RARS1	ALKBH6
	ID1	RAD9A
	GH1	ARNTL2
	FOLH1	TBC1D1
	P2RX7	SLC6A20
	RRAS2	ERFE
	LCAT	ARHGAP11A
	UCHL1	FKBP11
	NPC2	CCSER1
	LBR	RBIS
	RNF43	HMGA2
	NLRP1	SLITRK3
	SLC7A5	AP1G2
	SPEN	KCNS1
	LAMP2	RXFP1
	MAP3K8	PM20D1
	IBSP	SOX18
	CCN1	PNP
	CTSL	SERPINA5
	TIAM1	DPT
	PGF	C17orf97
	ANK1	PDLIM1
	GLS	RGS19
	F5	NME2
	DACH1	PRMT8
	ETV5	RHBDL2
	TMC8	GNG7
	FGF9	APOBEC3H
	TMPRSS2	TES
	CYP2E1	SH3RF2
	HNRNPU	DCN
	STAG2	E2F8
	PAX1	TRIM73
	CLDN3	LACTB2
	NR1H4	C1QC
	EIF2AK2	RGS7BP
	ATP7A	VSIG1
	MAML1	TTC25
	SPHK1	BAMBI
	SLC19A2	ADA
	ITPR3	SCGN
	DENND1B	OPCML
	PAK4	EMILIN3
	THADA	PHACTR1
	ASS1	CYP3A5
	ECT2	KCNQ1
	SLC40A1	CAVIN3
	KLLN	EFCC1
	LIAT1	SLIT3
	PRDX1	LNP1
	MCM2	XKR7
	TNFRSF11A	CD72
	TH	MASP1
	EPHA3	AIF1L
	HNRNPA1	HCN3
	TUBB	CHRNA5
	NUP160	DLC1
	NAT2	BHMT
	HDAC3	H2AC11
	SLC16A1	RNASEK
	IGFBP4	NKX2-4
	TACSTD2	CD84
	PALLD	LHB
	TIA1	EHBP1L1
	SERPINF1	CLNK
	NAMPT	KLHL3
	ADRB2	MC1R
	SCGB1A1	STBD1
	HSP90AB1	BCL6B
	MS4A1	SLC16A10
	CDH17	BEST3
	OPCML	LEMD1
	TFG	ZNF704
	NUP93	IRF5
	RAP1A	SNED1
	FURIN	KIAA0319
	INHA	PINK1
	YBX1	ITPR1
	CCR6	CARD14
	IRS2	DNMT3B
	BMP1	TP73
	ZNF276	NAALAD2
	NOTCH4	ZNF503
	CD276	GPRASP2
	SLC3A2	LDLRAD3
	KISS1	FANCG
	EXT1	CYP21A2
	CYP11A1	MS4A4E
	F2RL1	PAK6
	MYBL1	DNAH2
	NCOA1	SCG2
	INHBA	ITGAM
	EGLN2	FCN3
	ASAH1	TACR1
	RAD21	SNORC
	TSG101	GPR150
	DUSP1	NUDT4
	HAAO	HDAC10
	CHKA	ST3GAL1
	MUC3A	ANGPT1
	DNM2	POLR2J
	CSK	ANK1
	MDK	HOXD3
	COL2A1	FBXL22
	PRKCE	ADTRP
	BID	ESCO2
	CFAP418	KNG1
	AIP	FXYD6
	GLUL	GIMAP6
	ZBTB16	FAM162B
	CABLES1	OAT
	EML4	KCNS3
	GPX1	TNFAIP8L2
	IRF5	CDH5
	CLDN10	RAPGEF4
	CABIN1	ZNF726
	B3GAT1	PTRH2
	AAAS	MEP1A
	TMC6	NEGR1
	PDGFRL	SLC22A23
	NUP85	FREM1
	ST14	ROS1
	SLC25A13	KCNC4
	SF3B1	GK
	KAT7	INPP5J
	GCM2	CD24
	MMP11	DNA2
	BCAR1	RASSF8
	PRKACG	TRAM1L1
	TWNK	ENKD1
	RECQL	CXorf58
	FLI1	IRX3
	SKIC3	CPEB4
	RUVBL1	HOXB13
	PIAS1	MEIOC
	MTHFD1	WDR72
	RECK	VSIG10L
	SOST	GLTPD2
	CYP11B2	CPAMD8
	ZNRF3	SULF2
	PTPRD	CDCA5
	EPHX1	IL18
	CTAG1B	XDH
	STC1	KREMEN1
	SCT	ANKRD29
	LTA	PNPLA3
	MYH14	BPI
	VIP	GGH
	ANG	KCNH2
	SLC5A5	SCO2
	SPINK1	CTXN1
	LRP1	PLPP1
	PSMB9	ITGB8
	STMN1	FAM50A
	FTO	PLPPR1
	S100A9	BRIP1
	OXA1L	RASIP1
	PIP	NDNF
	CCN4	MSH5-SAPCD1
	ARAF	ITGB2
	MTDH	ANXA9
	MDH2	LRRC32
	MT-CO1	COL17A1
	CTBP1	EPHB3
	HSP90B1	PIGZ
	CEACAM7	PDP2
	PTTG1	CD37
	IGFBP7	RASSF9
	DKK3	GIPC3
	FNIP2	TTK
	IQGAP1	VKORC1
	PEG10	GBP2
	MBD4	NRGN
	CX3CR1	CCDC40
	LEFTY2	MARCHF9
	FOSL1	SCNN1G
	S100A8	PTCRA
	CFL1	NME8
	RHOB	SCX
	CADM2	SLC8A2
	CDH6	EPO
	DIAPH1	SYCE3
	ASCL1	EFCAB12
	USH2A	PCSK4
	HMGA1	NCF2
	ARID2	ADAMTS7
	GLUD1	MUCL3
	MYBL2	FAM107A
	CCBE1	ZNF804A
	RDX	IRX1
	UBE3A	PRXL2A
	AMH	RHOBTB3
	SFRP4	SEPTIN6
	CIB1	TOR4A
	FUCA1	NT5C1A
	SEMA3B	SATB2
	PPP1CB	TNFSF14
	CLDN8	MTUS1
	SOS2	ACO1
	PCBD1	UNC93B1
	EIF2AK4	ASAP2
	IQANK1	SH3BP1
	DDC	BTN3A2
	RPS6	HECW1
	TBX2	S1PR3
	USP8	PRSS57
	FAP	DCBLD2
	LZTS1	KLF8
	PKD1L1	PAEP
	ARMC5	TUNAR
	CDK9	RPL27
	BMPR2	FRG2B
	MTUS1	TNNI1
	CUL1	ATP6V0D2
	GNRHR	SPATA18
	DLL4	CDH4
	HMBS	CLDN5
	TP53BP1	ZNF273
	USP7	LGSN
	NUP205	CNKSR3
	AMER1	LILRA6
	TPM3	GRAMD1B
	MAP4K4	CLUL1
	FGF5	MSRA
	RGCC	CACNA1S
	KISS1R	AIFM3
	WWTR1	PBLD
	DYRK1A	CASP1
	PGM1	NTRK1
	MYOG	SCN10A
	PPIG	PLA2G2D
	PVALB	FCGR1B
	HELLS	CCNE1
	BTRC	ASPHD2
	PIGR	ARHGAP45
	UCP2	ADAP2
	CPOX	ARHGAP24
	TMPO	TEPSIN
	PPP2R2A	CDK10
	ADNP	ATP4B
	GPX4	MFSD10
	ABRAXAS1	SLC1A4
	PTPRG	GREM2
	RBL2	COL8A2
	GNE	MYOZ1
	RYR2	AK4
	CRIPTO	PLCXD2
	PTPN13	PKIB
	COL1A2	TACR3
	SPRY2	GFRA2
	KCNH2	ZNF775
	PSEN2	EPB41L4B
	HK2	DDX25
	ETFA	SETBP1
	CKB	CKAP2L
	DST	BTG2
	PEX26	LUC7L
	ACKR3	ITPKA
	CXCL1	KIF5C
	E2F4	TIMD4
	TAPBP	ALK
	MAD2L1	HS6ST2
	TK1	SNX22
	DSG2	PPP1R36
	PITX2	NPBWR1
	ISL1	PIDD1
	OSM	CHN2
	NODAL	UBXN11
	IRF2BP2	PGAP1
	ACD	RAC2
	HOXA9	SLC6A4
	PIK3C3	HMCN2
	COL4A6	LYVE1
	SERPINB4	PMFBP1
	COPA	NR4A1
	TLR8	CDA
	SPRY4	TEDC1
	DLK1	ZNF582
	PROX1	RUNDC3A
	CXCL14	MELTF
	SPOP	GGT6
	CDK7	C1QTNF7
	FUBP1	BTBD19
	DGUOK	AMH
	FABP1	C3orf62
	TNNI3	PDE7B
	ABCA4	HLA-F
	PDCD6IP	FCHO1
	DNTT	NDST3
	CYP1A2	CCZ1
	MAGEA3	BRCA2
	CLTRN	PEG3
	NR2F2	SIGLEC7
	CXCR1	PADI1
	DSE	FABP5
	MAP3K5	TICRR
	ETS2	PGLS
	TNNT2	ALOX5AP
	ALAS2	CAPN12
	SERPINA3	RPL26
	CCNA1	MSX2
	SRF	NT5C
	TPM1	GRAP
	AFG2B	DUSP26
	RNASEH2A	CENPI
	MTAP	KDELR3
	UROD	RAMP2
	NAA10	GSAP
	NOS1	CXCL12
	CYP21A2	TTC38
	ZFP36	STX1A
	CEACAM4	HIBCH
	KAT6A	DYNC2LI1
	LAMA1	ENOX1
	HAS2	KLRD1
	UHRF1	KRT20
	RHOD	NDC80
	MCM7	PRR11
	ITGA1	SIRPB2
	TBX3	EBI3
	MYCL	MT1X
	SDHAF1	WNK3
	ABCB6	ACACB
	DGCR8	MYO3B
	KCNJ5	LIPC
	KCNJ2	DACT3
	SLC26A3	CDC20
	CCAR2	RTP4
	LMNB1	HYDIN
	VIRMA	SFXN5
	DNAJB1	ASB9
	DCK	CEBPA
	TBX5	HCFC1R1
	UBE2I	PADI2
	DAB2	CYP4F2
	LIN28A	PF4V1
	RRM1	SLC27A3
	EMX2	RIOX2
	ECE1	GJB4
	CA4	AQP4
	SKIL	SLC22A8
	NCL	DGKA
	SERPINB3	OXLD1
	STUB1	SAPCD1
	RAD9A	TAZ
	KIF12	TRIM16
	PLAGL1	ANO9
	PLA2G4A	SCN7A
	CACNA1D	CCKBR
	PEX2	HSPB2
	COL17A1	MAP3K12
	NNMT	PLK2
	HSF1	MYOCD
	PTPN12	LILRA4
	COL6A3	HMMR
	BAG1	IFNE
	KRT13	CIPC
	CD83	L2HGDH
	DPF2	C1QA
	PFKFB3	FRMD7
	LAMA4	CALB2
	USP48	IYD
	GPER1	PCK1
	MCM3AP	GRIN2D
	NUMB	FYB2
	THBS2	CHRM3
	ADAMTSL1	NME9
	SRSF1	C4orf47
	ATF3	MAPK4
	TFF3	TMEM86B
	SLC2A4	CHI3L2
	NRP2	PARM1
	TNFRSF6B	GMPR
	THRB	MN1
	SEMA6A	MAN1C1
	MCM3	RHPN1
	FUT4	SYTL3
	NKX2-5	CARD11
	MST1	ALDH7A1
	KHDRBS1	TNNC1
	RHOC	CD5L
	PRDM10	ARHGEF26
	PEX10	NOCT
	ZFR	GJD2
	FLNC	STAP1
	SYNE1	RAB38
	NUP214	CPEB3
	NECTIN4	TTLL3
	CDKAL1	SOX9
	CCNG1	C3AR1
	PYGM	TRIM31
	RAD52	DCST2
	SMAD6	HACE1
	FGF17	PDE6B
	HESX1	ALDH9A1
	RAP1B	LGALS3BP
	HIF3A	STIL
	CCL26	SEMG2
	LIMK1	LTB4R2
	SAT1	C6
	CNTN2	APOM
	PPARD	FABP1
	HHEX	KRT10
	AKAP9	CLDN10
	TFAP2B	HCST
	RPL36A-HNRNPH2	SLITRK5
	KIF23	PC
	PEX13	DNAAF3
	JUND	TMEM121B
	POR	PSMB3
	NOG	NFKBIZ
	IVL	CGN
	ACVR1	CDKN1A
	ESS2	HSPB9
	PTPRN	SH3PXD2B
	STING1	SHISAL2A
	RAN	MYO3A
	TADA2A	PLN
	SLC29A1	BATF
	AKR1C3	PLD4
	PHF6	ERMP1
	SLC7A11	FAM155B
	MCC	MYB
	CDC45	DEF6
	CCL20	STRA6
	CDK5RAP3	SLC16A5
	CD1A	TRIM47
	GLMP	HACD3
	HJV	PBX1
	ATF2	DIPK1B
	COX5A	SAA2
	PRKAB1	MS4A6A
	FKBP1A	SP4
	KLF5	KRT33B
	ARTN	APRT
	PRDM16	CHRNB1
	NAGA	PRSS21
	SFTPB	MRPL38
	IL22	CST1
	YTHDC2	C22orf31
	BAG3	TEX11
	SMARCD1	PCDHGC5
	CTSC	RPS10
	CGA	PGBD5
	SRA1	LIMCH1
	NTS	CDK5R1
	CARD14	PCDH18
	ADIPOR1	MZT2A
	IHH	ACOX2
	TBX20	KLHL6
	CEMIP	CD180
	ANO5	ARL11
	NR1I2	GRN
	HIC1	PLPP2
	ESRRB	AC008770.2
	PRKG1	ARID5B
	ATP2A2	GPR37L1
	ID2	OR2C1
	UGCG	SPINK13
	IGF2BP1	IQGAP2
	VSIR	ATP6V1A
	EPG5	UGT8
	FBXO11	SCN4A
	CHI3L1	CXCL6
	ADCY6	GSDMB
	NUP98	B3GALT5
	MYH7	RPS20
	SRY	DAO
	PEX12	CCDC14
	PRMT1	SELPLG
	MMP12	KLHL32
	CASK	CCDC113
	ATP8B1	SLC41A2
	E2F3	POU5F1
	INSM1	BEX5
	POLB	IDH2
	DMP1	FGF9
	CCL11	KHDC1
	DSCAM	SLC5A12
	SUCLG1	C16orf74
	RRM2	PON2
	PHOX2B	DES
	MYO6	CYP2C9
	DEFB1	SOWAHC
	SEMA4D	SATL1
	CLDN2	ADH6
	DYNC1H1	PRKCG
	ALPG	ADD2
	EFNB2	PRKRIP1
	POLR2A	XRCC3
	KCNJ16	CLEC12A
	PAPPA	GFER
	KRT1	GFRA3
	FTL	IGFBP2
	SFTPC	SLC17A9
	SPTBN1	EGFL7
	MLXIPL	SLC1A6
	ID3	JAZF1
	ATP5F1A	EML6
	TFAM	EXOC3L1
	LIN28B	SPC25
	KCNA3	MSR1
	PYCARD	HBQ1
	DNM1L	CLEC14A
	SLC10A2	PROCA1
	MMAA	G6PD
	GPNMB	SVEP1
	GFRA3	SOWAHB
	HSD3B7	RPL28
	MANBA	ZNF750
	RPS6KA3	CDK5R2
	ACVRL1	LGR5
	ESCO2	LYG1
	NKX3-1	TXLNB
	ADAM19	TNFRSF14
	NCSTN	IGF2BP3
	RANBP2	CELF3
	SPN	PIK3AP1
	CHGB	GPRC5B
	TRMU	GALNT12
	PDGFC	CAMK2N2
	EMD	ADI1
	PLIN2	RAB34
	PTK6	CGREF1
	ZFPM2	AP006621.6
	PSMA3	C1orf162
	MMP10	COL27A1
	FGF19	PDZRN4
	ENPP2	EXO1
	SI	DNAAF1
	SERPINB2	SMIM29
	BRD2	MYH11
	ACVR2A	ZP3
	FBLN5	PTGS2
	CRH	PDE3A
	WNT10A	TRIB3
	COL6A1	NT5DC3
	STS	NFAM1
	MAML3	SEC14L5
	SLC2A3	ARHGAP9
	LPAR3	SMPDL3B
	LGR5	WAS
	AQP4	CAB39L
	TUBA1B	IQSEC3
	E2F2	RUFY4
	APOC3	SPATA6L
	ANKRD11	GABRA4
	GNB3	HPGD
	NDUFS4	CDCA2
	ANKRD26	GRM8
	KRT15	FHL5
	CD74	FBXL6
	F8	PTPRT
	GPT2	NTNG1
	PPP3CA	AC040162.1
	TCHP	PPFIA2
	NOP2	DDAH1
	MYL2	SPAAR
	PDCD5	ACOT6
	SIRT6	FRMD3
	GRPR	TMEM132A
	ATP12A	DGKH
	DRD2	FAM89A
	APEH	NEDD4L
	SSTR1	LDLRAD2
	SSTR5	SCN1B
	MATR3	UNC13D
	CD1D	CCDC154
	FZD1	TBXAS1
	ADGRV1	ADAMTSL5
	GRWD1	NUMBL
	EIF2S1	CLEC2D
	CSNK1A1	ATG16L2
	S100A6	SVOPL
	ASL	MYOC
	CTSS	PGM5
	FZD5	TSNAXIP1
	GAL	FLRT2
	ACP3	FANK1
	MRTFA	CES3
	NAB2	RBP7
	SLCO1B1	ARAP3
	UBC	JCAD
	PTF1A	ZDHHC2
	LYVE1	TEF
	IL18R1	VAV1
	GAS1	ABHD17C
	COPS5	ERICH4
	EREG	INKA2
	AGK	TLR2
	KCNA5	DACH1
	TALDO1	NFE2L3
	UBE2C	APOL1
	PPP2CA	WDR38
	GJA5	CAPG
	MAP2	KIF2C
	MUC17	LBHD1
	C1QB	NEXMIF
	DNAH5	TMEM38B
	FTH1	STPG2
	MAGEA1	GSTA2
	TERF2	CLEC19A
	PTPRS	PELI2
	PEX3	LHX6
	VCAN	ROMO1
	MSMB	C7orf61
	SLC25A11	FXYD5
	GOLGA5	NPTXR
	CTSE	ZNF205
	WNT2	IGFLR1
	TNFRSF10C	PSKH2
	SLC1A5	ADAMTS9
	STX1A	PLS3
	TXNRD2	CST3
	MT-ND5	ECM2
	PRSS1	PLOD2
	OPA1	CTSS
	RNF213	NEFL
	PEX7	NCF4
	LTBP1	OXGR1
	CX3CL1	APOH
	BTD	TRPC3
	KRIT1	DNAI1
	ATP4A	EME2
	PPOX	SPP1
	LMOD1	DPEP1
	HIP1	LPIN3
	HSD3B2	LGALS9C
	GRK2	LTBP1
	MCPH1	RIBC2
	GPR161	GDF5
	MAML2	SPON1
	PFN1	ZNF692
	KHSRP	FUT1
	MGAT5	BDKRB2
	ATF1	NKX2-8
	PMEL	CLEC7A
	TOE1	EMX1
	FGF18	APOL2
	GFRA2	GPR82
	MBP	CCDC152
	SKP1	FGF10
	FOXH1	KAT2A
	ALOX12	ANXA2R
	PSG2	TRARG1
	CDK13	TYRP1
	GJB6	SGPP1
	PLAG1	RAD54B
	PINK1	CD33
	KMT2B	RGS10
	SCN5A	RTN4R
	SERPING1	HOXA4
	NRTN	BCHE
	CTSA	SOWAHA
	CRK	KIF13B
	GALNT3	ZYG11A
	CRTC1	CXCL1
	IFNAR1	ASCL4
	ANGPTL4	RPL13
	PRKX	WEE1
	ZFP57	KCNA1
	NID1	C5orf47
	CSNK2A2	ATP1B1
	CDH4	IFI27L1
	EPB41L3	CPEB1
	SATB2	REP15
	ROR1	RELN
[truncated: 3,023 more rows]
